# Supplementary material for: Osteoprotegerin in Exosome-Like Vesicles from Human Cultured Tubular Cells and Urine
Source: PLoS One. 2013 Aug 23;8(8):e72387. doi: 10.1371/journal.pone.0072387 (PMC3751949; doi:10.1371/journal.pone.0072387)
Supplement: Table S1 — Proteins identified in tubular epithelial cell-derived exosomes by SDS-PAGE and LC-MS/MS analysis. The sequences presented in Italic grey are repeated sequences. Con: Confidence; %Cov: Coverage Percentage. Prec MW: precursor Molecular Weight; Theor MW: Theoretical Molecular Weight. (XLS) [file pone.0072387.s005.xls]

## Sheet: Hoja1
							Italic grey: repeated sequence
Names	%Cov(50)	%Cov(95)	Accessions		Contrib	Conf	Sequence	dMass	Prec MW	Prec m/z	Theor MW	Theor m/z	Theor z	Sc	Spectrum	Time	Comment
Agrin OS=Homo sapiens GN=AGRN PE=1 SV=4	0.488998	0.488998	sp|O00468|AGRIN_HUMAN		1.69897	98	MALEVVFLAR	-0.460046	1163.18	582.596	1163.64	582.826	2	11	3.1.1.224.10	40.3194
Beta-actin-like protein 2 OS=Mus musculus GN=Actbl2 PE=1 SV=1	9.84043	9.84043	sp|Q8BFZ3|ACTBL_MOUSE		2	99	SYELPDGQVITIGNER	-0.054591	1789.83	895.922	1789.88	895.95	2	14	3.1.1.224.9	40.3208	100% identity with sp|Q562R1.2|ACTBL_HUMAN
Beta-actin-like protein 2 OS=Mus musculus GN=Actbl2 PE=1 SV=1	9.84043	9.84043	sp|Q8BFZ3|ACTBL_MOUSE		1.69897	98	VAPDEHPILLTEAPLNPKINR	0.145448	2337.41	780.145	2337.27	780.097	3	14	2.1.1.186.10	34.7227	100% identity with sp|Q562R1.2|ACTBL_HUMAN
Chordin-like protein 1 OS=Homo sapiens GN=CHRDL1 PE=2 SV=1	8.22222	8.22222	sp|Q9BU40|CRDL1_HUMAN		2	99	GALMDSQQASGTIVQIVINNK	0.141356	2202.27	735.098	2202.13	735.051	3	15	2.1.1.239.4	42.7966
Chordin-like protein 1 OS=Homo sapiens GN=CHRDL1 PE=2 SV=1	8.22222	8.22222	sp|Q9BU40|CRDL1_HUMAN		1.30103	95	GDGELSWEHSDGDIFR	0.569823	1819.35	607.457	1818.78	607.268	3	13	1.1.1.206.7	37.3988
Collagen alpha-1(IV) chain OS=Mus musculus GN=Col4a1 PE=2 SV=4	0.718993	0.718993	sp|P02463|CO4A1_MOUSE		1.30103	95	GPPGGVGFPGSR	0.689385	1100.23	551.122	1099.54	550.778	2	13	2.1.1.124.8	22.5933	100% identity with sp|P02462.3|CO4A1_HUMAN
Collagen alpha-2(IV) chain OS=Homo sapiens GN=COL4A2 PE=1 SV=4	2.97897	2.97897	sp|P08572|CO4A2_HUMAN		2	99	GIPGFAGADGGPGPR	0.239421	1324.89	663.453	1324.65	663.333	2	14	1.1.1.168.10	30.8639
Collagen alpha-2(IV) chain OS=Homo sapiens GN=COL4A2 PE=1 SV=4	2.97897	2.97897	sp|P08572|CO4A2_HUMAN		2	99	GLPGEVLGAQPGPR	0.153968	1346.88	674.45	1346.73	674.373	2	15	3.1.1.164.4	30.1213
Collagen alpha-2(IV) chain OS=Homo sapiens GN=COL4A2 PE=1 SV=4	2.97897	2.97897	sp|P08572|CO4A2_HUMAN		1.69897	98	RGPPGAPGEMGPQGPPGEPGFR	0.190531	2160.21	721.077	2160.02	721.013	3	14	1.1.1.140.7	26.3051
Collagen alpha-2(IV) chain OS=Homo sapiens GN=COL4A2 PE=1 SV=4	4.26402	2.16121	sp|P08572|CO4A2_HUMAN		2	99	GIPGFAGADGGPGPR	0.137492	1324.79	663.402	1324.65	663.333	2	15	2.1.1.168.5	29.915
Collagen alpha-2(IV) chain OS=Homo sapiens GN=COL4A2 PE=1 SV=4	4.26402	2.16121	sp|P08572|CO4A2_HUMAN		2	99	RGPPGAPGEMGPQGPPGEPGFR	0.178263	2160.2	721.072	2160.02	721.013	3	20	1.1.1.140.7	25.3141
Collagen alpha-2(IV) chain OS=Homo sapiens GN=COL4A2 PE=1 SV=4	4.26402	2.16121	sp|P08572|CO4A2_HUMAN		1.22185	94	GLPGEVLGAQPGPR	0.133583	1346.86	674.439	1346.73	674.373	2	13	2.1.1.166.9	29.5872
Collagen alpha-2(IV) chain OS=Homo sapiens GN=COL4A2 PE=1 SV=4	6.07477	1.69393	sp|P08572|CO4A2_HUMAN		2	99	GIPGFAGADGGPGPR	0.211223	1324.86	663.439	1324.65	663.333	2	14	2.1.1.167.9	29.3152
Collagen alpha-2(IV) chain OS=Homo sapiens GN=COL4A2 PE=1 SV=4	6.07477	1.69393	sp|P08572|CO4A2_HUMAN		1.39794	96	GLPGEVLGAQPGPR	0.107582	1346.84	674.426	1346.73	674.373	2	13	3.1.1.173.9	30.0656
Collagen alpha-2(IV) chain OS=Homo sapiens GN=COL4A2 PE=1 SV=4	6.07477	1.69393	sp|P08572|CO4A2_HUMAN		1.1549	93	GDPGPPGPPPVILPGMK	-0.0289519	1640.83	821.423	1640.86	821.437	2	13	2.1.1.186.9	32.2318
Collagen alpha-2(IV) chain OS=Homo sapiens GN=COL4A2 PE=1 SV=4	6.07477	1.69393	sp|P08572|CO4A2_HUMAN		1	90	GDEGPIGHQGPIGQEGAPGRPGSPGLPGMPGR	0.164828	3048.61	763.16	3048.45	763.119	4	13	3.1.1.162.3	28.4355
Complement C3 OS=Homo sapiens GN=C3 PE=1 SV=2	0.841852	0.841852	sp|P01024|CO3_HUMAN		1.69897	98	IPIEDGSGEVVLSR	0.113875	1469.89	735.951	1469.77	735.894	2	12	2.1.1.168.7	31.3092
Fibulin-1 OS=Homo sapiens GN=FBLN1 PE=1 SV=4	2.41821	0	sp|P23142|FBLN1_HUMAN		1.09691	92	SQETGDLDVGGLQETDK	-0.977816	1790.82	896.419	1791.8	896.908	2	9	3.1.1.155.9	29.1196
Galectin-3-binding protein OS=Homo sapiens GN=LGALS3BP PE=1 SV=1	5.29915	2.90598	sp|Q08380|LG3BP_HUMAN		2	99	TLQALEFHTVPFQLLAR	0.480729	1983.57	662.199	1983.09	662.039	3	17	1.1.1.273.6	48.5803
Galectin-3-binding protein OS=Homo sapiens GN=LGALS3BP PE=1 SV=1	5.29915	2.90598	sp|Q08380|LG3BP_HUMAN		1.04576	91	ELSEALGQIFDSQR	0.0656267	1591.85	796.932	1591.78	796.899	2	8	2.1.1.253.5	44.9646
Galectin-3-binding protein OS=Homo sapiens GN=LGALS3BP PE=1 SV=1	2.05128	0	sp|Q08380|LG3BP_HUMAN		1.04576	91	ASHEEVEGLVEK	0.173732	1325.82	663.917	1325.65	663.83	2	10	2.1.1.124.8	23.5155
Heat shock 70 kDa protein 4L OS=Mus musculus GN=Hspa4l PE=1 SV=2	1.90931	0	sp|P48722|HS74L_MOUSE		1.09691	92	ELDNFCNPIVYKPKPK	1.30006	1962.31	655.11	1961.01	654.677	3	13	3.1.1.217.9	39.1345	100% identity with sp|O95757.3|HS74L_HUMAN
Laminin subunit alpha-5 OS=Homo sapiens GN=LAMA5 PE=1 SV=8	0.324763	0.324763	sp|O15230|LAMA5_HUMAN		2	99	DLADLAAYTALK	0.168627	1263.84	632.927	1263.67	632.843	2	14	3.1.1.255.10	42.7363
Laminin subunit alpha-5 OS=Homo sapiens GN=LAMA5 PE=1 SV=8	0.324763	0.324763	sp|O15230|LAMA5_HUMAN		2	99	DLADLAAYTALK	0.168627	1263.84	632.927	1263.67	632.843	2	14	3.1.1.255.10	42.7363
Nidogen-1 OS=Homo sapiens GN=NID1 PE=1 SV=3	4.2502	1.92462	sp|P14543|NID1_HUMAN		2	99	YALSNSIGPVR	0.408432	1176.04	589.026	1175.63	588.822	2	9	1.1.1.164.3	30.1307
Nidogen-1 OS=Homo sapiens GN=NID1 PE=1 SV=3	4.2502	1.92462	sp|P14543|NID1_HUMAN		1.30103	95	MNSVVALDLAISK	0.132721	1375.87	688.943	1375.74	688.876	2	13	1.1.1.212.9	38.2679
Nidogen-1 OS=Homo sapiens GN=NID1 PE=1 SV=3	4.2502	1.92462	sp|P14543|NID1_HUMAN		1.22185	94	FSGIDEHGHLTIDTELEGR	0.246804	2125.25	709.425	2125.01	709.343	3	13	3.1.1.193.10	34.9478
Peroxidasin homolog OS=Homo sapiens GN=PXDN PE=1 SV=2	6.22042	3.17782	sp|Q92626|PXDN_HUMAN		2	99	IPSGAFEDLENLK	0.177879	1431.9	716.958	1431.72	716.87	2	16	1.1.1.229.7	40.977
Peroxidasin homolog OS=Homo sapiens GN=PXDN PE=1 SV=2	6.22042	3.17782	sp|Q92626|PXDN_HUMAN		2	99	VPSQLLNTELTER	0.185959	1498.99	750.5	1498.8	750.407	2	15	3.1.1.187.8	33.9344
Peroxidasin homolog OS=Homo sapiens GN=PXDN PE=1 SV=2	6.22042	3.17782	sp|Q92626|PXDN_HUMAN		1.69897	98	FHISPEGFLTINDVGPADAGR	0.357409	2212.45	738.49	2212.09	738.371	3	14	3.1.1.252.9	44.6195
Peroxidasin homolog OS=Homo sapiens GN=PXDN PE=1 SV=2	6.22042	3.17782	sp|Q92626|PXDN_HUMAN		1.22185	94	HLVLSSGTLR	0.619477	1082.24	542.129	1081.62	541.819	2	9	3.1.1.129.10	24.3664
Peroxidasin homolog OS=Homo sapiens GN=PXDN PE=1 SV=2	2.09601	2.09601	sp|Q92626|PXDN_HUMAN		2	99	FHISPEGFLTINDVGPADAGR	0.149585	2212.24	738.421	2212.09	738.371	3	15	3.1.1.260.7	44.2292
Peroxidasin homolog OS=Homo sapiens GN=PXDN PE=1 SV=2	2.09601	2.09601	sp|Q92626|PXDN_HUMAN		1.52288	97	SPNDLLALFR	0.439392	1145.06	573.539	1144.62	573.319	2	11	2.1.1.285.3	48.2951
Peroxidasin homolog OS=Homo sapiens GN=PXDN PE=1 SV=2	4.25963	2.70453	sp|Q92626|PXDN_HUMAN		2	99	NGDPFVATSIVEAIATVDR	0.134039	1975.12	988.569	1974.99	988.502	2	13	2.1.1.350.10	58.6103
Peroxidasin homolog OS=Homo sapiens GN=PXDN PE=1 SV=2	4.25963	2.70453	sp|Q92626|PXDN_HUMAN		1.69897	98	FHISPEGFLTINDVGPADAGR	0.0931881	2212.18	738.402	2212.09	738.371	3	15	1.1.1.268.3	44.0539
Protein CYR61 OS=Homo sapiens GN=CYR61 PE=1 SV=1 ; Protein CYR61 OS=Pan troglodytes GN=CYR61 PE=2 SV=1	3.41207	0	sp|O00622|CYR61_HUMAN; sp|A5A6L1|CYR61_PANTR		1.09691	92	ELGFDASEVELTR	0.104056	1464.81	733.414	1464.71	733.362	2	11	1.1.1.205.4	37.6707
Pyruvate kinase isozymes M1/M2 OS=Homo sapiens GN=PKM2 PE=1 SV=4	2.07156	2.07156	sp|P14618|KPYM_HUMAN		1.69897	98	LDIDSPPITAR	0.305306	1196.95	599.48	1196.64	599.327	2	7	1.1.1.166.3	30.5015
S1 RNA-binding domain-containing protein 1 OS=Mus musculus GN=Srbd1 PE=1 SV=2	2.16749	0	sp|Q497V5|SRBD1_MOUSE		1.09691	92	GLSELNDIETGVQHILADMIAK	-0.620244	2365.59	592.406	2366.22	592.561	4	13	2.1.1.143.4	25.4893	86% identity with sp|Q8N5C6.2|SRBD1_HUMAN
Thrombospondin-1 OS=Homo sapiens GN=THBS1 PE=1 SV=2	4.78632	1.79487	sp|P07996|TSP1_HUMAN		2	99	IPESGGDNSVFDIFELTGAAR	0.129192	2464.4	822.475	2464.27	822.432	3	19	1.1.1.303.4	49.2904
Transforming growth factor-beta-induced protein ig-h3 OS=Homo sapiens GN=TGFBI PE=1 SV=1	12.7379	8.93119	sp|Q15582|BGH3_HUMAN		2	99	FSMLVAAIQSAGLTETLNR	0.26282	2037.32	680.114	2037.06	680.026	3	15	2.1.1.256.5	46.2692
Transforming growth factor-beta-induced protein ig-h3 OS=Homo sapiens GN=TGFBI PE=1 SV=1	12.7379	8.93119	sp|Q15582|BGH3_HUMAN		2	99	GDELADSALEIFK	0.115764	1406.81	704.412	1406.69	704.354	2	14	3.1.1.256.3	45.9487
Transforming growth factor-beta-induced protein ig-h3 OS=Homo sapiens GN=TGFBI PE=1 SV=1	12.7379	8.93119	sp|Q15582|BGH3_HUMAN		2	99	YLYHGQTLETLGGK	0.0652729	1578.87	790.442	1578.8	790.409	2	12	3.1.1.167.5	30.7235
Transforming growth factor-beta-induced protein ig-h3 OS=Homo sapiens GN=TGFBI PE=1 SV=1	12.7379	8.93119	sp|Q15582|BGH3_HUMAN		1.52288	97	NSLCIENSCIAAHDK	-0.252119	1731.5	578.175	1731.76	578.259	3	14	3.1.1.139.7	26.0129
Transforming growth factor-beta-induced protein ig-h3 OS=Homo sapiens GN=TGFBI PE=1 SV=1	6.29575	2.63543	sp|Q15582|BGH3_HUMAN		2	99	YHIGDEILVSGGIGALVR	0.318775	1868.33	623.785	1868.02	623.679	3	16	1.1.1.266.9	44.9773
Transforming growth factor-beta-induced protein ig-h3 OS=Homo sapiens GN=TGFBI PE=1 SV=1	14.3485	7.17423	sp|Q15582|BGH3_HUMAN		2	99	FSMLVAAIQSAGLTETLNR	0.607791	2037.66	680.229	2037.06	680.026	3	16	2.1.1.275.10	45.7687
Transforming growth factor-beta-induced protein ig-h3 OS=Homo sapiens GN=TGFBI PE=1 SV=1	14.3485	7.17423	sp|Q15582|BGH3_HUMAN		2	99	YHIGDEILVSGGIGALVR	0.404285	1868.42	623.814	1868.02	623.679	3	15	1.1.1.272.3	44.614
Transforming growth factor-beta-induced protein ig-h3 OS=Homo sapiens GN=TGFBI PE=1 SV=1	14.3485	7.17423	sp|Q15582|BGH3_HUMAN		1.69897	98	SLQGDKLEVSLK	0.148665	1315.88	658.949	1315.73	658.875	2	14	2.1.1.157.9	27.8066
Tubulointerstitial nephritis antigen-like OS=Homo sapiens GN=TINAGL1 PE=1 SV=1	2.78373	2.78373	sp|Q9GZM7|TINAL_HUMAN		2	99	ITGWGEETLPDGR	0.134941	1429.82	715.917	1429.68	715.849	2	10	2.1.1.180.5	33.0305
Vitamin D-binding protein OS=Bos taurus GN=GC PE=2 SV=1	4.64135	4.64135	sp|Q3MHN5|VTDB_BOVIN		2	99	VPTAHLEDVLPLAEDITTILSK	0.282815	2374.58	792.535	2374.3	792.44	3	14	3.1.1.356.6	59.7824	90% identity with sp|P02774.1|VTDB_HUMAN
Fibronectin OS=Homo sapiens GN=FN1 PE=1 SV=4	45.8508	35.834	sp|P02751|FINC_HUMAN		2	99	AAHEEICTTNEGVMYR	0.32529	1896.14	633.054	1895.81	632.945	3	15	1.1.1.125.5	22.847
Fibronectin OS=Homo sapiens GN=FN1 PE=1 SV=4	45.8508	35.834	sp|P02751|FINC_HUMAN		1.30103	95	CHEGGQSYKIGDTWR	0.00971266	1835.81	918.913	1835.8	918.908	2	12	2.1.1.156.4	27.4424
Fibronectin OS=Homo sapiens GN=FN1 PE=1 SV=4	45.8508	35.834	sp|P02751|FINC_HUMAN		2	99	DAPIVNKVVTPLSPPTNLHLEANPDTGVLTVSWER	-0.0342031	3822.95	956.744	3822.98	956.752	4	16	2.1.1.300.4	50.5492
Fibronectin OS=Homo sapiens GN=FN1 PE=1 SV=4	45.8508	35.834	sp|P02751|FINC_HUMAN		2	99	DDKESVPISDTIIPAVPPPTDLR	0.177589	2517.47	840.165	2517.3	840.106	3	15	2.1.1.255.5	43.1272
Fibronectin OS=Homo sapiens GN=FN1 PE=1 SV=4	45.8508	35.834	sp|P02751|FINC_HUMAN		2	99	DLEVVAATPTSLLISWDAPAVTVR	0.0201677	2523.38	842.134	2523.36	842.127	3	22	1.1.1.331.5	54.8754
Fibronectin OS=Homo sapiens GN=FN1 PE=1 SV=4	23.3026	15.0042	sp|P02751|FINC_HUMAN		2	99	DLEVVAATPTSLLISWDAPAVTVR	-0.0369113	2545.3	849.442	2545.34	849.454	3	16	2.1.1.319.7	54.6348
Fibronectin OS=Homo sapiens GN=FN1 PE=1 SV=4	16.6806	9.34619	sp|P02751|FINC_HUMAN		2	99	DLEVVAATPTSLLISWDAPAVTVR	0.0591691	2523.42	842.146	2523.36	842.127	3	16	3.1.1.306.6	54.6242
Fibronectin OS=Homo sapiens GN=FN1 PE=1 SV=4	5.15507	1.59262	sp|P02751|FINC_HUMAN		1.09691	92	DLEVVAATPTSLLISWDAPAVTVR	0.0144914	2523.37	842.132	2523.36	842.127	3	13	1.1.1.304.5	54.5982
Fibronectin OS=Homo sapiens GN=FN1 PE=1 SV=4	8.13076	5.74183	sp|P02751|FINC_HUMAN		1.69897	98	DLEVVAATPTSLLISWDAPAVTVR	1.00656	2524.36	842.462	2523.36	842.127	3	14	1.1.1.302.5	54.2966
Fibronectin OS=Homo sapiens GN=FN1 PE=1 SV=4	2.80805	0.754401	sp|P02751|FINC_HUMAN		1.09691	92	DLEVVAATPTSLLISWDAPAVTVR	1.03366	2524.39	842.471	2523.36	842.127	3	13	2.1.1.306.6	54.4704
Fibronectin OS=Homo sapiens GN=FN1 PE=1 SV=4	29.8826	18.2733	sp|P02751|FINC_HUMAN		2	99	DLEVVAATPTSLLISWDAPAVTVR	0.456142	2523.81	842.279	2523.36	842.127	3	17	3.1.1.320.5	54.1657
Fibronectin OS=Homo sapiens GN=FN1 PE=1 SV=4	24.1827	15.1718	sp|P02751|FINC_HUMAN		1.39794	96	DLEVVAATPTSLLISWDAPAVTVR	1.47787	2524.84	842.619	2523.36	842.127	3	14	2.1.1.327.4	54.3666
Fibronectin OS=Homo sapiens GN=FN1 PE=1 SV=4	45.8508	35.834	sp|P02751|FINC_HUMAN		2	99	DLQFVEVTDVK	0.525519	1292.19	647.103	1291.67	646.84	2	14	3.1.1.210.3	36.2242
Fibronectin OS=Homo sapiens GN=FN1 PE=1 SV=4	23.3026	15.0042	sp|P02751|FINC_HUMAN		1.30103	95	DLQFVEVTDVK	0.403815	1292.07	647.042	1291.67	646.84	2	13	1.1.1.207.8	37.4404
Fibronectin OS=Homo sapiens GN=FN1 PE=1 SV=4	29.8826	18.2733	sp|P02751|FINC_HUMAN		1.22185	94	DLQFVEVTDVK	0.254889	1291.92	646.968	1291.67	646.84	2	9	1.1.1.210.3	36.1886
Fibronectin OS=Homo sapiens GN=FN1 PE=1 SV=4	24.1827	15.1718	sp|P02751|FINC_HUMAN		2	99	DLQFVEVTDVK	0.226325	1291.89	646.953	1291.67	646.84	2	9	3.1.1.223.6	37.777
Fibronectin OS=Homo sapiens GN=FN1 PE=1 SV=4	45.8508	35.834	sp|P02751|FINC_HUMAN		2	99	DTLTSRPAQGVVTTLENVSPPR	0.354124	2338.57	780.53	2338.21	780.412	3	15	2.1.1.226.4	38.3611
Fibronectin OS=Homo sapiens GN=FN1 PE=1 SV=4	24.1827	15.1718	sp|P02751|FINC_HUMAN		2	99	DTLTSRPAQGVVTTLENVSPPR	0.193357	2338.41	780.476	2338.21	780.412	3	17	2.1.1.237.9	39.9995
Fibronectin OS=Homo sapiens GN=FN1 PE=1 SV=4	45.8508	35.834	sp|P02751|FINC_HUMAN		2	99	EESPLLIGQQSTVSDVPR	0.202364	1954.2	978.109	1954	978.008	2	14	2.1.1.198.3	33.9992
Fibronectin OS=Homo sapiens GN=FN1 PE=1 SV=4	24.1827	15.1718	sp|P02751|FINC_HUMAN		1.30103	95	EESPLLIGQQSTVSDVPR	0.0198684	1954.02	978.018	1954	978.008	2	12	2.1.1.203.7	34.755
Fibronectin OS=Homo sapiens GN=FN1 PE=1 SV=4	45.8508	35.834	sp|P02751|FINC_HUMAN		2	99	EINLAPDSSSVVVSGLMVATK	0.295442	2116.4	706.475	2116.11	706.377	3	16	2.1.1.264.3	44.5267
Fibronectin OS=Homo sapiens GN=FN1 PE=1 SV=4	23.3026	15.0042	sp|P02751|FINC_HUMAN		2	99	EINLAPDSSSVVVSGLMVATK	1.08502	2116.16	1059.09	2115.08	1058.55	2	12	3.1.1.257.9	45.4907
Fibronectin OS=Homo sapiens GN=FN1 PE=1 SV=4	16.6806	9.34619	sp|P02751|FINC_HUMAN		2	99	EINLAPDSSSVVVSGLMVATK	0.181631	2132.29	711.769	2132.1	711.708	3	15	1.1.1.234.9	42.065
Fibronectin OS=Homo sapiens GN=FN1 PE=1 SV=4	29.8826	18.2733	sp|P02751|FINC_HUMAN		2	99	EINLAPDSSSVVVSGLMVATK	0.191438	2116.3	706.441	2116.11	706.377	3	19	2.1.1.265.8	45.2343
Fibronectin OS=Homo sapiens GN=FN1 PE=1 SV=4	24.1827	15.1718	sp|P02751|FINC_HUMAN		2	99	EINLAPDSSSVVVSGLMVATK	0.105012	2116.21	706.412	2116.11	706.377	3	14	2.1.1.272.8	45.306
Fibronectin OS=Homo sapiens GN=FN1 PE=1 SV=4	23.3026	15.0042	sp|P02751|FINC_HUMAN		1.30103	95	EVTSDSGSIVVSGLTPGVEYVYTIQVLR	0.0971124	2967.64	990.221	2967.54	990.189	3	11	3.1.1.299.9	52.692
Fibronectin OS=Homo sapiens GN=FN1 PE=1 SV=4	16.6806	9.34619	sp|P02751|FINC_HUMAN		1.69897	98	EVTSDSGSIVVSGLTPGVEYVYTIQVLR	-0.0748236	2967.47	990.164	2967.54	990.189	3	14	3.1.1.295.4	52.549
Fibronectin OS=Homo sapiens GN=FN1 PE=1 SV=4	8.13076	5.74183	sp|P02751|FINC_HUMAN		2	99	EVTSDSGSIVVSGLTPGVEYVYTIQVLR	0.0956475	2967.64	990.221	2967.54	990.189	3	12	3.1.1.291.8	52.5543
Fibronectin OS=Homo sapiens GN=FN1 PE=1 SV=4	45.8508	35.834	sp|P02751|FINC_HUMAN		2	99	FGFCPMAAHEEICTTNEGVMYR	0.131298	2635.23	879.417	2635.1	879.373	3	16	2.1.1.207.8	35.4801
Fibronectin OS=Homo sapiens GN=FN1 PE=1 SV=4	45.8508	35.834	sp|P02751|FINC_HUMAN		2	99	FLATTPNSLLVSWQPPR	1.31019	1927.35	643.456	1926.04	643.019	3	14	3.1.1.271.4	45.4879
Fibronectin OS=Homo sapiens GN=FN1 PE=1 SV=4	29.8826	18.2733	sp|P02751|FINC_HUMAN		2	99	FLATTPNSLLVSWQPPR	0.49207	1926.53	643.183	1926.04	643.019	3	14	3.1.1.271.3	45.8958
Fibronectin OS=Homo sapiens GN=FN1 PE=1 SV=4	24.1827	15.1718	sp|P02751|FINC_HUMAN		1.30103	95	FLATTPNSLLVSWQPPR	0.392827	1926.43	643.15	1926.04	643.019	3	13	1.1.1.282.3	46.0349
Fibronectin OS=Homo sapiens GN=FN1 PE=1 SV=4	23.3026	15.0042	sp|P02751|FINC_HUMAN		1.1549	93	FTNIGPDTMR	0.430367	1150.97	576.495	1150.54	576.279	2	8	2.1.1.149.5	27.3696
Fibronectin OS=Homo sapiens GN=FN1 PE=1 SV=4	45.8508	35.834	sp|P02751|FINC_HUMAN		2	99	FTQVTPTSLSAQWTPPNVQLTGYR	0.195147	2691.56	898.194	2691.37	898.129	3	16	2.1.1.262.3	44.172
Fibronectin OS=Homo sapiens GN=FN1 PE=1 SV=4	23.3026	15.0042	sp|P02751|FINC_HUMAN		2	99	FTQVTPTSLSAQWTPPNVQLTGYR	-1.9721	2691.36	898.128	2693.33	898.785	3	16	2.1.1.261.7	45.1829
Fibronectin OS=Homo sapiens GN=FN1 PE=1 SV=4	16.6806	9.34619	sp|P02751|FINC_HUMAN		1.69897	98	FTQVTPTSLSAQWTPPNVQLTGYR	-0.885731	2691.46	898.162	2692.35	898.457	3	14	1.1.1.252.7	44.9904
Fibronectin OS=Homo sapiens GN=FN1 PE=1 SV=4	29.8826	18.2733	sp|P02751|FINC_HUMAN		1.69897	98	FTQVTPTSLSAQWTPPNVQLTGYR	-0.92693	2691.42	898.148	2692.35	898.457	3	14	1.1.1.266.6	44.9484
Fibronectin OS=Homo sapiens GN=FN1 PE=1 SV=4	24.1827	15.1718	sp|P02751|FINC_HUMAN		2	99	FTQVTPTSLSAQWTPPNVQLTGYR	0.0325493	2691.4	898.14	2691.37	898.129	3	19	2.1.1.268.8	44.6832
Fibronectin OS=Homo sapiens GN=FN1 PE=1 SV=4	45.8508	35.834	sp|P02751|FINC_HUMAN		1.39794	96	GDSPASSKPISINYR	0.206014	1591.01	796.51	1590.8	796.407	2	13	2.1.1.129.3	23.3737
Fibronectin OS=Homo sapiens GN=FN1 PE=1 SV=4	29.8826	18.2733	sp|P02751|FINC_HUMAN		2	99	GDSPASSKPISINYR	0.10108	1633.91	817.961	1633.81	817.91	2	15	2.1.1.163.7	29.1143
Fibronectin OS=Homo sapiens GN=FN1 PE=1 SV=4	24.1827	15.1718	sp|P02751|FINC_HUMAN		1.39794	96	GDSPASSKPISINYR	1.2024	1592	531.675	1590.8	531.274	3	13	1.1.1.133.5	23.962
Fibronectin OS=Homo sapiens GN=FN1 PE=1 SV=4	45.8508	35.834	sp|P02751|FINC_HUMAN		2	99	GFNCESKPEAEETCFDK	0.372324	2047.2	683.408	2046.83	683.284	3	17	2.1.1.136.4	24.4178
Fibronectin OS=Homo sapiens GN=FN1 PE=1 SV=4	45.8508	35.834	sp|P02751|FINC_HUMAN		2	99	GLAFTDVDVDSIK	0.14559	1378.84	690.429	1378.7	690.356	2	15	2.1.1.230.4	38.9751
Fibronectin OS=Homo sapiens GN=FN1 PE=1 SV=4	23.3026	15.0042	sp|P02751|FINC_HUMAN		2	99	GLAFTDVDVDSIK	0.156211	1378.85	690.434	1378.7	690.356	2	14	3.1.1.218.4	39.0963
Fibronectin OS=Homo sapiens GN=FN1 PE=1 SV=4	16.6806	9.34619	sp|P02751|FINC_HUMAN		1.69897	98	GLAFTDVDVDSIK	0.122275	1378.82	690.417	1378.7	690.356	2	10	2.1.1.223.5	40.1456
Fibronectin OS=Homo sapiens GN=FN1 PE=1 SV=4	29.8826	18.2733	sp|P02751|FINC_HUMAN		2	99	GLAFTDVDVDSIK	0.163657	1378.86	690.438	1378.7	690.356	2	14	3.1.1.222.6	38.2147
Fibronectin OS=Homo sapiens GN=FN1 PE=1 SV=4	45.8508	35.834	sp|P02751|FINC_HUMAN		2	99	GLKPGVVYEGQLISIQQYGHQEVTR	0.371797	2799.83	700.964	2799.46	700.871	4	16	2.1.1.234.4	39.6373
Fibronectin OS=Homo sapiens GN=FN1 PE=1 SV=4	29.8826	18.2733	sp|P02751|FINC_HUMAN		1.04576	91	GLKPGVVYEGQLISIQQYGHQEVTR	0.335304	2798.81	700.709	2798.47	700.625	4	13	3.1.1.219.3	37.7398
Fibronectin OS=Homo sapiens GN=FN1 PE=1 SV=4	24.1827	15.1718	sp|P02751|FINC_HUMAN		1.69897	98	GLKPGVVYEGQLISIQQYGHQEVTR	-0.559112	2798.9	700.731	2799.46	700.871	4	14	1.1.1.224.3	37.4829
Fibronectin OS=Homo sapiens GN=FN1 PE=1 SV=4	45.8508	35.834	sp|P02751|FINC_HUMAN		1.52288	97	GVRPSQGGEAPR	-0.633551	1209.97	605.993	1210.61	606.31	2	10	3.1.1.95.4	18.2311
Fibronectin OS=Homo sapiens GN=FN1 PE=1 SV=4	45.8508	35.834	sp|P02751|FINC_HUMAN		2	99	HTSVQTTSSGSGPFTDVR	1.35786	1864.23	622.418	1862.88	621.966	3	14	2.1.1.132.7	23.8418
Fibronectin OS=Homo sapiens GN=FN1 PE=1 SV=4	23.3026	15.0042	sp|P02751|FINC_HUMAN		2	99	HTSVQTTSSGSGPFTDVR	0.406806	1863.28	622.101	1862.88	621.966	3	17	1.1.1.132.10	25.059
Fibronectin OS=Homo sapiens GN=FN1 PE=1 SV=4	16.6806	9.34619	sp|P02751|FINC_HUMAN		2	99	HTSVQTTSSGSGPFTDVR	0.30445	1863.18	622.067	1862.88	621.966	3	14	3.1.1.129.9	24.6519
Fibronectin OS=Homo sapiens GN=FN1 PE=1 SV=4	8.13076	5.74183	sp|P02751|FINC_HUMAN		1.52288	97	HTSVQTTSSGSGPFTDVR	-1.78442	1861.09	621.371	1862.88	621.966	3	12	1.1.1.130.6	24.4123
Fibronectin OS=Homo sapiens GN=FN1 PE=1 SV=4	2.80805	0.754401	sp|P02751|FINC_HUMAN		2	99	HTSVQTTSSGSGPFTDVR	0.281013	1863.16	622.06	1862.88	621.966	3	14	1.1.1.129.7	24.4673
Fibronectin OS=Homo sapiens GN=FN1 PE=1 SV=4	1.38307	1.38307	sp|P02751|FINC_HUMAN		2	99	HTSVQTTSSGSGPFTDVR	0.456245	1863.33	622.118	1862.88	621.966	3	14	1.1.1.125.10	24.054
Fibronectin OS=Homo sapiens GN=FN1 PE=1 SV=4	29.8826	18.2733	sp|P02751|FINC_HUMAN		2	99	HTSVQTTSSGSGPFTDVR	0.281928	1863.16	622.06	1862.88	621.966	3	17	2.1.1.129.9	23.7829
Fibronectin OS=Homo sapiens GN=FN1 PE=1 SV=4	24.1827	15.1718	sp|P02751|FINC_HUMAN		2	99	HTSVQTTSSGSGPFTDVR	0.336311	1863.21	622.078	1862.88	621.966	3	15	1.1.1.128.10	23.2488
Fibronectin OS=Homo sapiens GN=FN1 PE=1 SV=4	45.8508	35.834	sp|P02751|FINC_HUMAN		2	99	IAWESPQGQVSR	0.238597	1356.92	679.466	1356.68	679.347	2	14	3.1.1.146.9	26.3812
Fibronectin OS=Homo sapiens GN=FN1 PE=1 SV=4	29.8826	18.2733	sp|P02751|FINC_HUMAN		1.30103	95	IAWESPQGQVSR	0.210399	1356.89	679.452	1356.68	679.347	2	13	2.1.1.153.7	27.535
Fibronectin OS=Homo sapiens GN=FN1 PE=1 SV=4	45.8508	35.834	sp|P02751|FINC_HUMAN		1.52288	97	ITGYIIKYEKPGSPPR	0.483402	1861.49	621.505	1861.01	621.344	3	14	3.1.1.172.6	30.3366
Fibronectin OS=Homo sapiens GN=FN1 PE=1 SV=4	45.8508	35.834	sp|P02751|FINC_HUMAN		2	99	ITYGETGGNSPVQEFTVPGSK	0.284879	2167.33	723.45	2167.04	723.355	3	15	2.1.1.201.5	34.5139
Fibronectin OS=Homo sapiens GN=FN1 PE=1 SV=4	29.8826	18.2733	sp|P02751|FINC_HUMAN		1.04576	91	ITYGETGGNSPVQEFTVPGSK	-0.852762	2167.17	723.399	2168.03	723.683	3	12	3.1.1.202.5	35.097
Fibronectin OS=Homo sapiens GN=FN1 PE=1 SV=4	24.1827	15.1718	sp|P02751|FINC_HUMAN		1.1549	93	ITYGETGGNSPVQEFTVPGSK	0.272611	2167.32	723.446	2167.04	723.355	3	13	3.1.1.207.10	35.3551
Fibronectin OS=Homo sapiens GN=FN1 PE=1 SV=4	45.8508	35.834	sp|P02751|FINC_HUMAN		2	99	IYLYTLNDNAR	0.180145	1354.87	678.441	1354.69	678.351	2	11	1.1.1.205.6	35.3467
Fibronectin OS=Homo sapiens GN=FN1 PE=1 SV=4	8.13076	5.74183	sp|P02751|FINC_HUMAN		2	99	IYLYTLNDNAR	0.214935	1354.9	678.459	1354.69	678.351	2	12	3.1.1.186.8	34.0033
Fibronectin OS=Homo sapiens GN=FN1 PE=1 SV=4	29.8826	18.2733	sp|P02751|FINC_HUMAN		2	99	IYLYTLNDNAR	0.155358	1355.83	678.921	1355.67	678.843	2	9	1.1.1.199.3	34.4031
Fibronectin OS=Homo sapiens GN=FN1 PE=1 SV=4	24.1827	15.1718	sp|P02751|FINC_HUMAN		2	99	IYLYTLNDNAR	0.162316	1355.83	678.924	1355.67	678.843	2	8	2.1.1.199.4	34.1447
Fibronectin OS=Homo sapiens GN=FN1 PE=1 SV=4	45.8508	35.834	sp|P02751|FINC_HUMAN		2	99	LLCQCLGFGSGHFR	0.0372238	1651.8	551.606	1651.76	551.594	3	14	2.1.1.204.9	35.0235
Fibronectin OS=Homo sapiens GN=FN1 PE=1 SV=4	23.3026	15.0042	sp|P02751|FINC_HUMAN		2	99	LLCQCLGFGSGHFR	0.016716	1651.78	551.6	1651.76	551.594	3	14	3.1.1.195.8	35.2562
Fibronectin OS=Homo sapiens GN=FN1 PE=1 SV=4	45.8508	35.834	sp|P02751|FINC_HUMAN		2	99	NLQPASEYTVSLVAIK	0.73852	1732.68	578.567	1731.94	578.321	3	15	2.1.1.226.6	38.3816
Fibronectin OS=Homo sapiens GN=FN1 PE=1 SV=4	29.8826	18.2733	sp|P02751|FINC_HUMAN		2	99	NLQPASEYTVSLVAIK	0.709589	1732.65	578.557	1731.94	578.321	3	14	2.1.1.227.5	39.2323
Fibronectin OS=Homo sapiens GN=FN1 PE=1 SV=4	24.1827	15.1718	sp|P02751|FINC_HUMAN		2	99	NLQPASEYTVSLVAIK	0.0907667	1732.03	867.023	1731.94	866.978	2	14	1.1.1.233.4	38.854
Fibronectin OS=Homo sapiens GN=FN1 PE=1 SV=4	45.8508	35.834	sp|P02751|FINC_HUMAN		2	99	NLQPASEYTVSLVAIKGNQESPK	0.278807	2515.57	839.531	2515.29	839.438	3	17	2.1.1.233.4	39.4915
Fibronectin OS=Homo sapiens GN=FN1 PE=1 SV=4	45.8508	35.834	sp|P02751|FINC_HUMAN		2	99	NSITLTNLTPGTEYVVSIVALNGR	0.0834792	2554.41	852.477	2554.33	852.449	3	22	2.1.1.305.8	51.3617
Fibronectin OS=Homo sapiens GN=FN1 PE=1 SV=4	23.3026	15.0042	sp|P02751|FINC_HUMAN		2	99	NSITLTNLTPGTEYVVSIVALNGR	-0.956617	2532.37	845.131	2533.33	845.45	3	15	2.1.1.314.8	53.7832
Fibronectin OS=Homo sapiens GN=FN1 PE=1 SV=4	16.6806	9.34619	sp|P02751|FINC_HUMAN		1.30103	95	NSITLTNLTPGTEYVVSIVALNGR	0.183954	2532.53	845.183	2532.34	845.122	3	12	2.1.1.298.8	52.63
Fibronectin OS=Homo sapiens GN=FN1 PE=1 SV=4	45.8508	35.834	sp|P02751|FINC_HUMAN		1.09691	92	NSITLTNLTPGTEYVVSIVALNGREESPLLIGQQSTVSDVPR	2.28452	4471.6	1118.91	4469.32	1118.34	4	14	2.1.1.319.3	53.6077
Fibronectin OS=Homo sapiens GN=FN1 PE=1 SV=4	45.8508	35.834	sp|P02751|FINC_HUMAN		2	99	NTFAEVTGLSPGVTYYFK	-0.796316	1993.17	997.593	1993.97	997.991	2	15	1.1.1.274.4	46.031
Fibronectin OS=Homo sapiens GN=FN1 PE=1 SV=4	23.3026	15.0042	sp|P02751|FINC_HUMAN		2	99	NTFAEVTGLSPGVTYYFK	-0.0627883	1992.92	997.467	1992.98	997.499	2	14	3.1.1.263.4	46.4392
Fibronectin OS=Homo sapiens GN=FN1 PE=1 SV=4	29.8826	18.2733	sp|P02751|FINC_HUMAN		2	99	NTFAEVTGLSPGVTYYFK	0.0181443	1993	997.508	1992.98	997.499	2	15	3.1.1.273.3	46.2074
Fibronectin OS=Homo sapiens GN=FN1 PE=1 SV=4	24.1827	15.1718	sp|P02751|FINC_HUMAN		2	99	NTFAEVTGLSPGVTYYFK	0.11397	1993.1	997.556	1992.98	997.499	2	15	2.1.1.277.9	46.0663
Fibronectin OS=Homo sapiens GN=FN1 PE=1 SV=4	45.8508	35.834	sp|P02751|FINC_HUMAN		2	99	PAQGVVTTLENVSPPR	0.0813426	1663.97	832.993	1663.89	832.952	2	16	2.1.1.192.8	33.1328
Fibronectin OS=Homo sapiens GN=FN1 PE=1 SV=4	23.3026	15.0042	sp|P02751|FINC_HUMAN		2	99	PAQGVVTTLENVSPPR	0.0641307	1663.95	832.984	1663.89	832.952	2	11	2.1.1.195.8	34.817
Fibronectin OS=Homo sapiens GN=FN1 PE=1 SV=4	16.6806	9.34619	sp|P02751|FINC_HUMAN		2	99	PAQGVVTTLENVSPPR	0.0344676	1663.92	832.969	1663.89	832.952	2	13	2.1.1.200.6	36.3776
Fibronectin OS=Homo sapiens GN=FN1 PE=1 SV=4	5.15507	1.59262	sp|P02751|FINC_HUMAN		1.69897	98	PAQGVVTTLENVSPPR	0.0228709	1663.91	832.963	1663.89	832.952	2	13	2.1.1.199.9	36.0089
Fibronectin OS=Homo sapiens GN=FN1 PE=1 SV=4	29.8826	18.2733	sp|P02751|FINC_HUMAN		2	99	PAQGVVTTLENVSPPR	0.126753	1664.02	833.015	1663.89	832.952	2	13	1.1.1.198.6	34.2563
Fibronectin OS=Homo sapiens GN=FN1 PE=1 SV=4	24.1827	15.1718	sp|P02751|FINC_HUMAN		2	99	PAQGVVTTLENVSPPR	-0.0135061	1663.88	832.945	1663.89	832.952	2	13	2.1.1.199.6	34.1633
Fibronectin OS=Homo sapiens GN=FN1 PE=1 SV=4	45.8508	35.834	sp|P02751|FINC_HUMAN		1	90	PAQGVVTTLENVSPPRR	0.67901	1820.67	607.897	1819.99	607.671	3	13	1.1.1.179.5	31.3623
Fibronectin OS=Homo sapiens GN=FN1 PE=1 SV=4	24.1827	15.1718	sp|P02751|FINC_HUMAN		1	90	PAQGVVTTLENVSPPRR	0.510186	1820.5	607.841	1819.99	607.671	3	13	2.1.1.180.9	31.3039
Fibronectin OS=Homo sapiens GN=FN1 PE=1 SV=4	29.8826	18.2733	sp|P02751|FINC_HUMAN		1.22185	94	PGHLNSYTIK	0.50829	1129.1	565.558	1128.59	565.304	2	14	3.1.1.162.3	28.8271
Fibronectin OS=Homo sapiens GN=FN1 PE=1 SV=4	45.8508	35.834	sp|P02751|FINC_HUMAN		2	99	PGVTEATITGLEPGTEYTIYVIALK	-0.10367	2635.3	879.439	2635.4	879.474	3	23	2.1.1.313.3	52.6289
Fibronectin OS=Homo sapiens GN=FN1 PE=1 SV=4	45.8508	35.834	sp|P02751|FINC_HUMAN		2	99	PKGLAFTDVDVDSIK	0.137436	1646.99	824.502	1646.85	824.433	2	16	2.1.1.230.9	39.0244
Fibronectin OS=Homo sapiens GN=FN1 PE=1 SV=4	45.8508	35.834	sp|P02751|FINC_HUMAN		2	99	PPPSIDLTNFLVR	0.206912	1468.02	735.015	1467.81	734.912	2	15	2.1.1.314.8	52.8457
Fibronectin OS=Homo sapiens GN=FN1 PE=1 SV=4	29.8826	18.2733	sp|P02751|FINC_HUMAN		1.52288	97	PPPSIDLTNFLVR	0.235843	1468.04	735.029	1467.81	734.912	2	14	2.1.1.310.7	52.5515
Fibronectin OS=Homo sapiens GN=FN1 PE=1 SV=4	24.1827	15.1718	sp|P02751|FINC_HUMAN		1.04576	91	PPPSIDLTNFLVR	0.188113	1468	735.006	1467.81	734.912	2	11	2.1.1.319.5	52.9029
Fibronectin OS=Homo sapiens GN=FN1 PE=1 SV=4	45.8508	35.834	sp|P02751|FINC_HUMAN		2	99	PRPGVTEATITGLEPGTEYTIYVIALK	0.203454	2888.76	963.926	2888.55	963.858	3	16	2.1.1.294.3	49.5443
Fibronectin OS=Homo sapiens GN=FN1 PE=1 SV=4	29.8826	18.2733	sp|P02751|FINC_HUMAN		1.22185	94	PVNLPGEHGQR	0.343827	1202.96	602.487	1202.62	602.315	2	13	2.1.1.186.5	32.7378
Fibronectin OS=Homo sapiens GN=FN1 PE=1 SV=4	29.8826	18.2733	sp|P02751|FINC_HUMAN		1.30103	95	QAQQMVQPQSPVAVSQSK	-0.508006	1956.45	653.157	1956.96	653.326	3	14	2.1.1.118.7	22.0073
Fibronectin OS=Homo sapiens GN=FN1 PE=1 SV=4	45.8508	35.834	sp|P02751|FINC_HUMAN		2	99	QDGHLWCSTTSNYEQDQK	0.397275	2196.32	733.112	2195.92	732.98	3	14	2.1.1.142.3	25.3344
Fibronectin OS=Homo sapiens GN=FN1 PE=1 SV=4	23.3026	15.0042	sp|P02751|FINC_HUMAN		2	99	QDGHLWCSTTSNYEQDQK	0.309384	2196.23	733.083	2195.92	732.98	3	15	3.1.1.141.8	26.292
Fibronectin OS=Homo sapiens GN=FN1 PE=1 SV=4	29.8826	18.2733	sp|P02751|FINC_HUMAN		1.69897	98	QDGHLWCSTTSNYEQDQK	0.174069	2196.09	733.038	2195.92	732.98	3	14	1.1.1.144.7	25.9089
Fibronectin OS=Homo sapiens GN=FN1 PE=1 SV=4	24.1827	15.1718	sp|P02751|FINC_HUMAN		1.04576	91	QDGHLWCSTTSNYEQDQK	0.199679	2210.13	737.718	2209.93	737.652	3	14	3.1.1.149.9	26.5346
Fibronectin OS=Homo sapiens GN=FN1 PE=1 SV=4	23.3026	15.0042	sp|P02751|FINC_HUMAN		2	99	QKTGLDSPTGIDFSDITANSFTVHWIAPR	-0.57636	3216.99	805.255	3217.57	805.399	4	15	2.1.1.300.8	51.4324
Fibronectin OS=Homo sapiens GN=FN1 PE=1 SV=4	45.8508	35.834	sp|P02751|FINC_HUMAN		2	99	RPGGEPSPEGTTGQSYNQYSQR	0.441223	2395.52	799.514	2395.08	799.367	3	16	2.1.1.116.3	21.2908
Fibronectin OS=Homo sapiens GN=FN1 PE=1 SV=4	23.3026	15.0042	sp|P02751|FINC_HUMAN		2	99	RPGGEPSPEGTTGQSYNQYSQR	0.0693358	2395.15	799.39	2395.08	799.367	3	19	1.1.1.119.9	22.7532
Fibronectin OS=Homo sapiens GN=FN1 PE=1 SV=4	16.6806	9.34619	sp|P02751|FINC_HUMAN		1.52288	97	RPGGEPSPEGTTGQSYNQYSQR	0.0722655	2395.15	799.391	2395.08	799.367	3	13	3.1.1.116.4	22.372
Fibronectin OS=Homo sapiens GN=FN1 PE=1 SV=4	8.13076	5.74183	sp|P02751|FINC_HUMAN		2	99	RPGGEPSPEGTTGQSYNQYSQR	0.317993	2395.4	799.473	2395.08	799.367	3	14	2.1.1.113.10	21.9282
Fibronectin OS=Homo sapiens GN=FN1 PE=1 SV=4	29.8826	18.2733	sp|P02751|FINC_HUMAN		1.39794	96	RPGGEPSPEGTTGQSYNQYSQR	-0.873671	2396.17	799.732	2397.05	800.023	3	14	3.1.1.120.3	22.3115
Fibronectin OS=Homo sapiens GN=FN1 PE=1 SV=4	24.1827	15.1718	sp|P02751|FINC_HUMAN		1.69897	98	RPGGEPSPEGTTGQSYNQYSQR	0.170776	2395.25	799.424	2395.08	799.367	3	14	1.1.1.117.3	21.6186
Fibronectin OS=Homo sapiens GN=FN1 PE=1 SV=4	45.8508	35.834	sp|P02751|FINC_HUMAN		2	99	RPHETGGYMLECVCLGNGK	1.24429	2179.21	727.411	2177.97	726.996	3	15	1.1.1.181.9	31.6975
Fibronectin OS=Homo sapiens GN=FN1 PE=1 SV=4	45.8508	35.834	sp|P02751|FINC_HUMAN		2	99	SSPVVIDASTAIDAPSNLR	0.0526499	1912.04	957.029	1911.99	957.002	2	14	2.1.1.208.9	35.6242
Fibronectin OS=Homo sapiens GN=FN1 PE=1 SV=4	23.3026	15.0042	sp|P02751|FINC_HUMAN		1.22185	94	SSPVVIDASTAIDAPSNLR	-0.0501333	1911.94	956.977	1911.99	957.002	2	13	1.1.1.210.7	37.935
Fibronectin OS=Homo sapiens GN=FN1 PE=1 SV=4	16.6806	9.34619	sp|P02751|FINC_HUMAN		2	99	SSPVVIDASTAIDAPSNLR	-0.0735708	1911.92	956.966	1911.99	957.002	2	12	1.1.1.204.5	37.2235
Fibronectin OS=Homo sapiens GN=FN1 PE=1 SV=4	8.13076	5.74183	sp|P02751|FINC_HUMAN		2	99	SSPVVIDASTAIDAPSNLR	-0.0652701	1911.92	956.97	1911.99	957.002	2	15	3.1.1.205.7	37.265
Fibronectin OS=Homo sapiens GN=FN1 PE=1 SV=4	29.8826	18.2733	sp|P02751|FINC_HUMAN		2	99	SSPVVIDASTAIDAPSNLR	0.0426401	1912.03	957.024	1911.99	957.002	2	16	2.1.1.210.5	36.5053
Fibronectin OS=Homo sapiens GN=FN1 PE=1 SV=4	24.1827	15.1718	sp|P02751|FINC_HUMAN		2	99	SSPVVIDASTAIDAPSNLR	0.00711764	1912	957.006	1911.99	957.002	2	14	3.1.1.215.7	36.6146
Fibronectin OS=Homo sapiens GN=FN1 PE=1 SV=4	45.8508	35.834	sp|P02751|FINC_HUMAN		2	99	STATISGLKPGVDYTITVYAVTGR	0.120218	2469.43	824.151	2469.31	824.111	3	16	2.1.1.251.3	42.4364
Fibronectin OS=Homo sapiens GN=FN1 PE=1 SV=4	29.8826	18.2733	sp|P02751|FINC_HUMAN		2	99	STATISGLKPGVDYTITVYAVTGR	0.037821	2469.35	824.124	2469.31	824.111	3	15	1.1.1.252.9	42.8113
Fibronectin OS=Homo sapiens GN=FN1 PE=1 SV=4	45.8508	35.834	sp|P02751|FINC_HUMAN		2	99	SYTITGLQPGTDYK	0.312111	1543.07	772.542	1542.76	772.386	2	15	2.1.1.176.4	30.6323
Fibronectin OS=Homo sapiens GN=FN1 PE=1 SV=4	29.8826	18.2733	sp|P02751|FINC_HUMAN		1.39794	96	SYTITGLQPGTDYK	0.223854	1542.98	772.497	1542.76	772.386	2	13	1.1.1.179.3	31.2645
Fibronectin OS=Homo sapiens GN=FN1 PE=1 SV=4	45.8508	35.834	sp|P02751|FINC_HUMAN		2	99	SYTITGLQPGTDYKIYLYTLNDNAR	0.0353495	2922.48	975.166	2922.44	975.154	3	18	2.1.1.289.5	48.6866
Fibronectin OS=Homo sapiens GN=FN1 PE=1 SV=4	45.8508	35.834	sp|P02751|FINC_HUMAN		1.04576	91	TDELPQLVTLPHPNLHGPEILDVPSTVQK	1.31235	3188	798.009	3186.69	797.68	4	13	2.1.1.267.8	45.0705
Fibronectin OS=Homo sapiens GN=FN1 PE=1 SV=4	45.8508	35.834	sp|P02751|FINC_HUMAN		2	99	TEIDKPSQMQVTDVQDNSISVK	0.334483	2461.54	821.519	2461.2	821.407	3	22	2.1.1.170.4	29.6661
Fibronectin OS=Homo sapiens GN=FN1 PE=1 SV=4	23.3026	15.0042	sp|P02751|FINC_HUMAN		2	99	TEIDKPSQMQVTDVQDNSISVK	0.109161	2477.3	826.775	2477.2	826.739	3	21	3.1.1.150.4	27.7362
Fibronectin OS=Homo sapiens GN=FN1 PE=1 SV=4	5.15507	1.59262	sp|P02751|FINC_HUMAN		2	99	TEIDKPSQMQVTDVQDNSISVK	-0.754555	2477.43	826.816	2478.18	827.067	3	15	3.1.1.153.10	28.2395
Fibronectin OS=Homo sapiens GN=FN1 PE=1 SV=4	29.8826	18.2733	sp|P02751|FINC_HUMAN		2	99	TEIDKPSQMQVTDVQDNSISVK	0.329986	2477.53	826.849	2477.2	826.739	3	21	2.1.1.150.7	27.0369
Fibronectin OS=Homo sapiens GN=FN1 PE=1 SV=4	24.1827	15.1718	sp|P02751|FINC_HUMAN		2	99	TEIDKPSQMQVTDVQDNSISVK	0.234222	2477.43	826.817	2477.2	826.739	3	15	3.1.1.157.3	27.6563
Fibronectin OS=Homo sapiens GN=FN1 PE=1 SV=4	45.8508	35.834	sp|P02751|FINC_HUMAN		1.69897	98	TETITGFQVDAVPANGQTPIQR	0.07993	2343.25	1172.63	2343.17	1172.59	2	14	3.1.1.210.9	36.2671
Fibronectin OS=Homo sapiens GN=FN1 PE=1 SV=4	23.3026	15.0042	sp|P02751|FINC_HUMAN		2	99	TFYSCTTEGR	0.342255	1220.86	611.435	1220.51	611.264	2	8	2.1.1.115.4	21.9289
Fibronectin OS=Homo sapiens GN=FN1 PE=1 SV=4	29.8826	18.2733	sp|P02751|FINC_HUMAN		1.22185	94	TFYSCTTEGR	0.265473	1220.78	611.397	1220.51	611.264	2	7	1.1.1.118.5	21.7698
Fibronectin OS=Homo sapiens GN=FN1 PE=1 SV=4	24.1827	15.1718	sp|P02751|FINC_HUMAN		1.22185	94	TFYSCTTEGR	0.222504	1220.74	611.375	1220.51	611.264	2	9	2.1.1.117.6	21.7022
Fibronectin OS=Homo sapiens GN=FN1 PE=1 SV=4	45.8508	35.834	sp|P02751|FINC_HUMAN		2	99	TGLDSPTGIDFSDITANSFTVH	0.232607	2294.3	765.775	2294.07	765.697	3	21	2.1.1.279.3	46.9989
Fibronectin OS=Homo sapiens GN=FN1 PE=1 SV=4	29.8826	18.2733	sp|P02751|FINC_HUMAN		2	99	TGLDSPTGIDFSDITANSFTVH	0.226564	2294.3	765.773	2294.07	765.697	3	17	1.1.1.282.4	47.5323
Fibronectin OS=Homo sapiens GN=FN1 PE=1 SV=4	45.8508	35.834	sp|P02751|FINC_HUMAN		2	99	TGLDSPTGIDFSDITANSFTVHWIAPR	0.465131	2955.85	739.969	2955.38	739.852	4	17	2.1.1.305.9	51.3764
Fibronectin OS=Homo sapiens GN=FN1 PE=1 SV=4	24.1827	15.1718	sp|P02751|FINC_HUMAN		2	99	TGLDSPTGIDFSDITANSFTVHWIAPR	0.583617	2918.99	974.005	2918.41	973.81	3	16	2.1.1.312.7	51.7558
Fibronectin OS=Homo sapiens GN=FN1 PE=1 SV=4	45.8508	35.834	sp|P02751|FINC_HUMAN		2	99	TKTETITGFQVDAVPANGQTPIQR	0.109745	2615.43	872.817	2615.32	872.78	3	15	2.1.1.212.3	36.1781
Fibronectin OS=Homo sapiens GN=FN1 PE=1 SV=4	29.8826	18.2733	sp|P02751|FINC_HUMAN		1.52288	97	TKTETITGFQVDAVPANGQTPIQR	0.018201	2573.32	858.779	2573.3	858.773	3	14	1.1.1.202.9	34.9412
Fibronectin OS=Homo sapiens GN=FN1 PE=1 SV=4	45.8508	35.834	sp|P02751|FINC_HUMAN		2	99	TNTNVNCPIECFMPLDVQADR	0.115783	2493.22	832.082	2493.11	832.043	3	21	2.1.1.265.6	44.7363
Fibronectin OS=Homo sapiens GN=FN1 PE=1 SV=4	45.8508	35.834	sp|P02751|FINC_HUMAN		1.09691	92	TVSHYAVGDEWER	0.199527	1547.9	774.957	1547.7	774.858	2	13	2.1.1.145.8	25.837
Fibronectin OS=Homo sapiens GN=FN1 PE=1 SV=4	45.8508	35.834	sp|P02751|FINC_HUMAN		2	99	TYHVGEQWQK	0.245075	1274.85	638.432	1274.6	638.309	2	14	2.1.1.121.5	22.0958
Fibronectin OS=Homo sapiens GN=FN1 PE=1 SV=4	45.8508	35.834	sp|P02751|FINC_HUMAN		2	99	VEYELSEEGDEPQYLDLPSTATSVNIPDLLPGRK	-1.04735	3773.79	944.455	3774.84	944.716	4	16	3.1.1.292.8	48.7586
Fibronectin OS=Homo sapiens GN=FN1 PE=1 SV=4	45.8508	35.834	sp|P02751|FINC_HUMAN		2	99	VPGTSTSATLTGLTR	0.219187	1461	731.509	1460.78	731.399	2	14	2.1.1.171.4	29.8239
Fibronectin OS=Homo sapiens GN=FN1 PE=1 SV=4	23.3026	15.0042	sp|P02751|FINC_HUMAN		2	99	VPGTSTSATLTGLTR	0.115427	1460.9	731.457	1460.78	731.399	2	14	1.1.1.164.9	30.1885
Fibronectin OS=Homo sapiens GN=FN1 PE=1 SV=4	8.13076	5.74183	sp|P02751|FINC_HUMAN		2	99	VPGTSTSATLTGLTR	0.0387671	1460.82	731.418	1460.78	731.399	2	15	3.1.1.162.3	29.7941
Fibronectin OS=Homo sapiens GN=FN1 PE=1 SV=4	1.38307	1.38307	sp|P02751|FINC_HUMAN		1.30103	95	VPGTSTSATLTGLTR	0.158762	1460.94	731.478	1460.78	731.399	2	8	1.1.1.160.4	29.6924
Fibronectin OS=Homo sapiens GN=FN1 PE=1 SV=4	1.21542	1.21542	sp|P02751|FINC_HUMAN		1.30103	95	VPGTSTSATLTGLTR	0.103586	1460.89	731.451	1460.78	731.399	2	11	3.1.1.162.6	29.9451
Fibronectin OS=Homo sapiens GN=FN1 PE=1 SV=4	29.8826	18.2733	sp|P02751|FINC_HUMAN		2	99	VPGTSTSATLTGLTR	0.152781	1460.94	731.475	1460.78	731.399	2	12	2.1.1.166.3	29.5447
Fibronectin OS=Homo sapiens GN=FN1 PE=1 SV=4	24.1827	15.1718	sp|P02751|FINC_HUMAN		2	99	VPGTSTSATLTGLTR	0.254587	1461.04	731.526	1460.78	731.399	2	14	1.1.1.166.3	28.78
Fibronectin OS=Homo sapiens GN=FN1 PE=1 SV=4	45.8508	35.834	sp|P02751|FINC_HUMAN		1.39794	96	VREEVVTVGNSVNEGLNQPTDDSCFDPYTVSHYAVGDEWER	-0.735123	4670.33	1168.59	4671.06	1168.77	4	14	2.1.1.251.5	42.4578
Fibronectin OS=Homo sapiens GN=FN1 PE=1 SV=4	45.8508	35.834	sp|P02751|FINC_HUMAN		2	99	VTDATETTITISWR	0.0708604	1592.88	797.445	1592.8	797.41	2	14	2.1.1.275.4	46.3714
Fibronectin OS=Homo sapiens GN=FN1 PE=1 SV=4	23.3026	15.0042	sp|P02751|FINC_HUMAN		1.39794	96	VTDATETTITISWR	0.0816026	1592.89	797.45	1592.8	797.41	2	13	2.1.1.211.9	37.3854
Fibronectin OS=Homo sapiens GN=FN1 PE=1 SV=4	23.3026	15.0042	sp|P02751|FINC_HUMAN		1.1549	93	VTIMWTPPESAVTGYR	-0.135683	1822.76	912.386	1822.89	912.453	2	13	1.1.1.220.7	39.5156
Fibronectin OS=Homo sapiens GN=FN1 PE=1 SV=4	29.8826	18.2733	sp|P02751|FINC_HUMAN		1.30103	95	VTIMWTPPESAVTGYR	-0.0538545	1806.84	904.429	1806.9	904.456	2	13	1.1.1.242.7	41.2171
Fibronectin OS=Homo sapiens GN=FN1 PE=1 SV=4	45.8508	35.834	sp|P02751|FINC_HUMAN		1.09691	92	VTTLENVSPPRRARVTDATETTITISWR	0.100674	3187.75	797.944	3187.65	797.919	4	14	2.1.1.293.5	49.3749
Fibronectin OS=Homo sapiens GN=FN1 PE=1 SV=4	45.8508	35.834	sp|P02751|FINC_HUMAN		2	99	VTWAPPPSIDLTNFLVR	0.483718	1925.52	642.849	1925.04	642.688	3	18	2.1.1.309.4	51.9773
Fibronectin OS=Homo sapiens GN=FN1 PE=1 SV=4	23.3026	15.0042	sp|P02751|FINC_HUMAN		2	99	VTWAPPPSIDLTNFLVR	-0.0262176	1925.01	963.515	1925.04	963.528	2	14	3.1.1.300.4	52.8293
Fibronectin OS=Homo sapiens GN=FN1 PE=1 SV=4	29.8826	18.2733	sp|P02751|FINC_HUMAN		2	99	VTWAPPPSIDLTNFLVR	0.541374	1957.57	653.531	1957.03	653.351	3	17	2.1.1.290.7	49.1224
Fibronectin OS=Homo sapiens GN=FN1 PE=1 SV=4	24.1827	15.1718	sp|P02751|FINC_HUMAN		2	99	VTWAPPPSIDLTNFLVR	0.539931	1925.58	642.868	1925.04	642.688	3	17	3.1.1.324.3	53.8639
Fibronectin OS=Homo sapiens GN=FN1 PE=1 SV=4	45.8508	35.834	sp|P02751|FINC_HUMAN		1.09691	92	VVSWVSASDTVSGFR	0.0917109	1595.89	798.95	1595.79	798.904	2	13	2.1.1.227.5	38.519
Fibronectin OS=Homo sapiens GN=FN1 PE=1 SV=4	45.8508	35.834	sp|P02751|FINC_HUMAN		2	99	VVTPLSPPTNLHLEANPDTGVLTVSWER	0.319982	3041.9	1014.98	3041.58	1014.87	3	17	3.1.1.285.4	47.6723
Fibronectin OS=Homo sapiens GN=FN1 PE=1 SV=4	45.8508	35.834	sp|P02751|FINC_HUMAN		1	90	WLPSSSPVTGYR	0.193922	1380.86	691.438	1380.67	691.341	2	13	2.1.1.159.8	27.9401
Fibronectin OS=Homo sapiens GN=FN1 PE=1 SV=4	45.8508	35.834	sp|P02751|FINC_HUMAN		2	99	YSFCTDHTVLVQTR	0.0889613	1725.9	863.959	1725.81	863.915	2	15	2.1.1.177.8	30.8091
Fibronectin OS=Homo sapiens GN=FN1 PE=1 SV=4	16.6806	9.34619	sp|P02751|FINC_HUMAN		1.30103	95	YSFCTDHTVLVQTR	0.662251	1726.48	576.5	1725.81	576.279	3	13	1.1.1.168.5	31.1144
Fibronectin OS=Homo sapiens GN=FN1 PE=1 SV=4	1.21542	1.21542	sp|P02751|FINC_HUMAN		1.30103	95	YSFCTDHTVLVQTR	0.621785	1726.44	576.486	1725.81	576.279	3	13	1.1.1.167.4	31.1027
Keratins
Keratin, type I cytoskeletal 10 OS=Homo sapiens GN=KRT10 PE=1 SV=6	3.25342	3.25342	sp|P13645|K1C10_HUMAN		1.39794	96	GSLGGGFSSGGFSGGSFSR	-0.0357624	1706.73	854.372	1706.76	854.39	2	6	1.1.1.194.4	35.755
Keratin, type I cytoskeletal 10 OS=Homo sapiens GN=KRT10 PE=1 SV=6	7.87671	2.22603	sp|P13645|K1C10_HUMAN		2	99	QSLEASLAETEGR	0.138642	1389.81	695.913	1389.67	695.844	2	15	2.1.1.166.7	30.766
Keratin, type I cytoskeletal 9 OS=Homo sapiens GN=KRT9 PE=1 SV=3	2.56822	2.56822	sp|P35527|K1C9_HUMAN		1.69897	98	SGGGGGGGLGSGGSIR	0.263695	1231.85	616.934	1231.59	616.803	2	9	3.1.1.97.8	19.0086
Keratin, type I cytoskeletal 9 OS=Homo sapiens GN=KRT9 PE=1 SV=3	2.56822	2.56822	sp|P35527|K1C9_HUMAN		1.69897	98	SGGGGGGGLGSGGSIR	0.190575	1231.78	616.898	1231.59	616.803	2	8	2.1.1.101.6	19.3292
Keratin, type I cytoskeletal 9 OS=Homo sapiens GN=KRT9 PE=1 SV=3	2.56822	2.56822	sp|P35527|K1C9_HUMAN		2	99	SGGGGGGGLGSGGSIR	0.219262	1231.81	616.912	1231.59	616.803	2	8	3.1.1.97.3	18.8301
Keratin, type II cytoskeletal 1 OS=Homo sapiens GN=KRT1 PE=1 SV=6	3.41615	3.41615	sp|P04264|K2C1_HUMAN		1.52288	97	YEELQITAGR	0.430747	1179.02	590.519	1178.59	590.304	2	12	3.1.1.150.8	27.8729
Keratin, type II cytoskeletal 1 OS=Homo sapiens GN=KRT1 PE=1 SV=6	3.41615	3.41615	sp|P04264|K2C1_HUMAN		1.39794	96	FLEQQNQVLQTK	0.100887	1474.88	738.447	1474.78	738.396	2	13	2.1.1.143.9	26.9948
Keratin, type II cytoskeletal 1 OS=Homo sapiens GN=KRT1 PE=1 SV=6	13.0435	3.57143	sp|P04264|K2C1_HUMAN		2	99	FLEQQNQVLQTK	0.126888	1474.9	738.46	1474.78	738.396	2	15	2.1.1.144.7	27.0714
Keratin, type II cytoskeletal 1 OS=Homo sapiens GN=KRT1 PE=1 SV=6	13.0435	3.57143	sp|P04264|K2C1_HUMAN		1.69897	98	TNAENEFVTIK	-0.859457	1264.75	633.385	1265.61	633.814	2	10	1.1.1.160.6	29.4883
Keratin, type II cytoskeletal 1 OS=Homo sapiens GN=KRT1 PE=1 SV=6	13.0435	3.57143	sp|P04264|K2C1_HUMAN		1.22185	94	SLNNQFASFIDK	-0.853351	1382.81	692.414	1383.67	692.841	2	13	3.1.1.222.8	39.6185
Keratin, type II cytoskeletal 1 OS=Homo sapiens GN=KRT1 PE=1 SV=6	3.26087	0	sp|P04264|K2C1_HUMAN		1.22185	94	YEELQITAGR	0.342735	1178.94	590.475	1178.59	590.304	2	11	3.1.1.151.5	27.9516
Keratin, type II cytoskeletal 1 OS=Homo sapiens GN=KRT1 PE=1 SV=6	7.6087	3.72671	sp|P04264|K2C1_HUMAN		2	99	FLEQQNQVLQTK	0.0446126	1474.82	738.419	1474.78	738.396	2	13	3.1.1.147.6	27.4972
Keratin, type II cytoskeletal 1 OS=Homo sapiens GN=KRT1 PE=1 SV=6	7.6087	3.72671	sp|P04264|K2C1_HUMAN		1.39794	96	SLDLDSIIAEVK	0.164563	1301.87	651.943	1301.71	651.861	2	11	2.1.1.268.3	48.4663
Keratin, type II cytoskeletal 1 OS=Homo sapiens GN=KRT1 PE=1 SV=6	10.2484	4.34783	sp|P04264|K2C1_HUMAN		2	99	THNLEPYFESFINNLR	0.495978	1993.47	665.496	1992.97	665.33	3	16	3.1.1.302.3	51.0547
Keratin, type II cytoskeletal 1 OS=Homo sapiens GN=KRT1 PE=1 SV=6	10.2484	4.34783	sp|P04264|K2C1_HUMAN		1.39794	96	SLDLDSIIAEVK	0.198742	1301.91	651.961	1301.71	651.861	2	13	3.1.1.286.3	48.3246
Keratin, type II cytoskeletal 2 epidermal OS=Homo sapiens GN=KRT2 PE=1 SV=2	7.51174	4.06886	sp|P35908|K22E_HUMAN		2	99	GFSSGSAVVSGGSR	0.208417	1253.81	627.912	1253.6	627.807	2	11	1.1.1.111.9	21.6907
Keratin, type II cytoskeletal 2 epidermal OS=Homo sapiens GN=KRT2 PE=1 SV=2	7.51174	4.06886	sp|P35908|K22E_HUMAN		1.69897	98	NLDLDSIIAEVK	0.168068	1328.89	665.451	1328.72	665.367	2	9	1.1.1.272.4	48.5721
Keratin, type II cytoskeletal 2 epidermal OS=Homo sapiens GN=KRT2 PE=1 SV=2	9.23318	3.75587	sp|P35908|K22E_HUMAN		1.39794	96	NLDLDSIIAEVK	0.117287	1328.84	665.425	1328.72	665.367	2	12	2.1.1.271.9	48.0234
Keratin, type II cytoskeletal 2 epidermal OS=Homo sapiens GN=KRT2 PE=1 SV=2	1.87793	1.87793	sp|P35908|K22E_HUMAN		2	99	NLDLDSIIAEVK	0.27964	1329	665.506	1328.72	665.367	2	15	1.1.1.287.8	48.3445
Keratin, type II cytoskeletal 6B OS=Homo sapiens GN=KRT6B PE=1 SV=5	2.12766	0	sp|P04259|K2C6B_HUMAN		1.1549	93	NLDLDSIIAEVK	0.227272	1328.95	665.48	1328.72	665.367	2	13	1.1.1.288.5	48.2358
Keratin, type II cytoskeletal 6B OS=Homo sapiens GN=KRT6B PE=1 SV=5	3.90071	0	sp|P04259|K2C6B_HUMAN		1.09691	92	NLDLDSIIAEVK	0.264503	1328.98	665.499	1328.72	665.367	2	11	2.1.1.279.8	49.2289
Keratin, type II cytoskeletal 6B OS=Homo sapiens GN=KRT6B PE=1 SV=5	6.20567	2.12766	sp|P04259|K2C6B_HUMAN		2	99	NLDLDSIIAEVK	0.21006	1328.93	665.472	1328.72	665.367	2	12	1.1.1.295.4	48.0214
